# Supplementary material for: The 26S Proteasome Is Required for the Maintenance of Root Apical Meristem by Modulating Auxin and Cytokinin Responses Under High-Boron Stress
Source: Front Plant Sci. 2019 May 14;10:590. doi: 10.3389/fpls.2019.00590 (PMC6530338; doi:10.3389/fpls.2019.00590)
Supplement: FILE S2 — List of genes annotated with “response to auxin” and “response to cytokinin” among differentially expressed genes. [file Table_2.XLSX]

## Sheet: auxin_up
Names	Total	Genes	Annotation
Col_3mMB rpt5a_0.03mMB rpt5a_3mMB	4	AT1G19850	auxin response factor 5
		AT1G34670	myb domain protein 93
		AT1G16510	SAUR-like auxin-responsive protein family
		AT5G12330	Lateral root primordium (LRP) protein-related
Col_3mMB rpt5a_3mMB	3	AT1G21410	F-box/RNI-like superfamily protein
		AT3G12830	SAUR-like auxin-responsive protein family
		AT2G45210	SAUR-like auxin-responsive protein family
rpt5a_0.03mMB rpt5a_3mMB	41	AT1G19790	SHI-related sequence 7
		AT5G19360	calcium-dependent protein kinase 34
		AT3G22810	Plant protein of unknown function (DUF828) with plant pleckstrin homology-like region
		AT1G80730	zinc-finger protein 1
		AT1G48590	Calcium-dependent lipid-binding (CaLB domain) family protein
		AT5G13790	AGAMOUS-like 15
		AT5G43870	Plant protein of unknown function (DUF828) with plant pleckstrin homology-like region
		AT5G66350	Lateral root primordium (LRP) protein-related
		AT5G62470	myb domain protein 96
		AT4G28950	RHO-related protein from plants 9
		AT1G77110	Auxin efflux carrier family protein
		AT5G65980	Auxin efflux carrier family protein
		AT2G18120	SHI-related sequence 4
		AT2G46680	homeobox 7
		AT1G15050	indole-3-acetic acid inducible 34
		AT1G07430	highly ABA-induced PP2C gene 2
		AT5G64750	Integrase-type DNA-binding superfamily protein
		AT5G46590	NAC domain containing protein 96
		AT1G54200	unknown protein
		AT5G48070	xyloglucan endotransglucosylase/hydrolase 20
		AT5G13170	senescence-associated gene 29
		AT4G36260	Lateral root primordium (LRP) protein-related
		AT3G51670	SEC14 cytosolic factor family protein / phosphoglyceride transfer family protein
		AT3G13980	unknown protein
		AT1G64625	Serine/threonine-protein kinase WNK (With No Lysine)-related
		AT2G31470	F-box and associated interaction domains-containing protein
		AT5G01540	lectin receptor kinase a4.1
		AT2G38340	Integrase-type DNA-binding superfamily protein
		AT4G17980	NAC domain containing protein 71
		AT2G28625	unknown protein
		AT1G56150	SAUR-like auxin-responsive protein family
		AT1G79130	SAUR-like auxin-responsive protein family
		AT3G04530	phosphoenolpyruvate carboxylase kinase 2
		AT2G36270	Basic-leucine zipper (bZIP) transcription factor family protein
		AT1G52400	beta glucosidase 18
		AT2G40340	Integrase-type DNA-binding superfamily protein
		AT1G73000	PYR1-like 3
		AT3G24280	small acidic protein 2
		AT1G23140	Calcium-dependent lipid-binding (CaLB domain) family protein
		AT3G03660	WUSCHEL related homeobox 11
		AT4G36070	calcium-dependent protein kinase 18
Col_3mMB	24	AT3G23250	myb domain protein 15
		AT1G18570	myb domain protein 51
		AT4G16420	homolog of yeast ADA2 2B
		AT4G34710	arginine decarboxylase 2
		AT5G64890	elicitor peptide 2 precursor
		AT5G03310	SAUR-like auxin-responsive protein family
		AT1G78990	HXXXD-type acyl-transferase family protein
		AT5G13370	Auxin-responsive GH3 family protein
		AT2G26740	soluble epoxide hydrolase
		AT4G00880	SAUR-like auxin-responsive protein family
		AT2G34600	jasmonate-zim-domain protein 7
		AT5G19140	Aluminium induced protein with YGL and LRDR motifs
		AT1G47510	inositol polyphosphate 5-phosphatase 11
		AT1G01560	MAP kinase 11
		AT3G06490	myb domain protein 108
		AT1G17380	jasmonate-zim-domain protein 5
		AT5G50760	SAUR-like auxin-responsive protein family
		AT4G36110	SAUR-like auxin-responsive protein family
		AT5G59220	highly ABA-induced PP2C gene 1
		AT1G27730	salt tolerance zinc finger
		AT3G28210	zinc finger (AN1-like) family protein
		AT2G47190	myb domain protein 2
		AT4G12550	Auxin-Induced in Root cultures 1
		AT2G47260	WRKY DNA-binding protein 23
rpt5a_0.03mMB	9	AT4G38850	SAUR-like auxin-responsive protein family
		AT1G73687	MIR159/MIR159A; miRNA
		AT2G43010	phytochrome interacting factor 4
		AT5G26000	thioglucoside glucohydrolase 1
		AT3G53970	proteasome inhibitor-related
		AT3G03830	SAUR-like auxin-responsive protein family
		AT5G20910	RING/U-box superfamily protein
		AT3G44460	Basic-leucine zipper (bZIP) transcription factor family protein
		AT5G16530	Auxin efflux carrier family protein
rpt5a_3mMB	46	AT4G04710	calcium-dependent protein kinase 22
		AT1G15100	RING-H2 finger A2A
		AT4G13520	small acidic protein 1
		AT1G65690	Late embryogenesis abundant (LEA) hydroxyproline-rich glycoprotein family
		AT4G17870	Polyketide cyclase/dehydrase and lipid transport superfamily protein
		AT3G16500	phytochrome-associated protein 1
		AT1G15080	lipid phosphate phosphatase 2
		AT5G58787	RING/U-box superfamily protein
		AT3G60090	VQ motif-containing protein
		AT1G18100	PEBP (phosphatidylethanolamine-binding protein) family protein
		AT4G29080	phytochrome-associated protein 2
		AT1G08650	phosphoenolpyruvate carboxylase kinase 1
		AT1G70810	Calcium-dependent lipid-binding (CaLB domain) family protein
		AT2G31500	calcium-dependent protein kinase 24
		AT3G63060	EID1-like 3
		AT2G21400	SHI-related sequence3
		AT3G51060	Lateral root primordium (LRP) protein-related
		AT4G34760	SAUR-like auxin-responsive protein family
		AT2G22430	homeobox protein 6
		AT5G41790	COP1-interactive protein 1
		AT3G17980	Calcium-dependent lipid-binding (CaLB domain) family protein
		AT3G22231	pathogen and circadian controlled 1
		AT1G54160	nuclear factor Y, subunit A5
		AT1G66140	zinc finger protein 4
		AT2G34650	Protein kinase superfamily protein
		AT1G70800	Calcium-dependent lipid-binding (CaLB domain) family protein
		AT1G69160	unknown protein
		AT1G56010	NAC domain containing protein 1
		AT5G57050	Protein phosphatase 2C family protein
		AT5G47710	Calcium-dependent lipid-binding (CaLB domain) family protein
		AT3G23030	indole-3-acetic acid inducible 2
		AT2G43140	basic helix-loop-helix (bHLH) DNA-binding superfamily protein
		AT5G05860	UDP-glucosyl transferase 76C2
		AT4G37580	Acyl-CoA N-acyltransferases (NAT) superfamily protein
		AT2G46530	auxin response factor 11
		AT5G22090	Protein of unknown function (DUF3049)
		AT2G41230	unknown protein
		AT2G41860	calcium-dependent protein kinase 14
		AT5G65310	homeobox protein 5
		AT2G46690	SAUR-like auxin-responsive protein family
		AT1G75520	SHI-related sequence 5
		AT5G51990	C-repeat-binding factor 4
		AT5G58670	phospholipase C1
		AT5G12180	calcium-dependent protein kinase 17
		AT5G18060	SAUR-like auxin-responsive protein family
		AT2G26040	PYR1-like 2

## Sheet: auxin_down
Names	Total	Genes	Annotation
rpt5a_0.03mMB rpt5a_3mMB	16	AT1G12980	Integrase-type DNA-binding superfamily protein
		AT2G18470	roline-rich extensin-like receptor kinase 4
		AT1G35520	auxin response factor 15
		AT1G66360	Calcium-dependent lipid-binding (CaLB domain) family protein
		AT1G34310	auxin response factor 12
		AT1G76530	Auxin efflux carrier family protein
		AT2G05070	photosystem II light harvesting complex gene 2.2
		AT2G44340	VQ motif-containing protein
		AT5G18010	SAUR-like auxin-responsive protein family
		AT1G35540	auxin response factor 14
		AT1G29460	SAUR-like auxin-responsive protein family
		AT1G29490	SAUR-like auxin-responsive protein family
		AT1G04240	AUX/IAA transcriptional regulator family protein
		AT1G75240	homeobox protein 33
		AT1G29500	SAUR-like auxin-responsive protein family
		AT5G45870	PYR1-like 12
Col_3mMB	16	AT1G29510	SAUR-like auxin-responsive protein family
		AT3G03850	SAUR-like auxin-responsive protein family
		AT5G20820	SAUR-like auxin-responsive protein family
		AT3G55120	Chalcone-flavanone isomerase family protein
		AT5G13930	Chalcone and stilbene synthase family protein
		AT4G33880	ROOT HAIR DEFECTIVE 6-LIKE 2
		AT5G63160	BTB and TAZ domain protein 1
		AT5G39610	NAC domain containing protein 6
		AT3G28380	P-glycoprotein 17
		AT3G03820	SAUR-like auxin-responsive protein family
		AT5G10990	SAUR-like auxin-responsive protein family
		AT4G36740	homeobox protein 40
		AT2G28780	unknown protein
		AT3G28390	P-glycoprotein 18
		AT5G07990	Cytochrome P450 superfamily protein
		AT4G05100	myb domain protein 74
rpt5a_0.03mMB	9	AT1G34410	auxin response factor 21
		AT2G32460	myb domain protein 101
		AT1G03880	cruciferin 2
		AT1G35240	auxin response factor 20
		AT5G59220	highly ABA-induced PP2C gene 1
		AT2G01200	indole-3-acetic acid inducible 32
		AT2G41940	zinc finger protein 8
		AT3G59060	phytochrome interacting factor 3-like 6
		AT4G39403	polaris
rpt5a_3mMB	52	AT1G67890	PAS domain-containing protein tyrosine kinase family protein
		AT5G18030	SAUR-like auxin-responsive protein family
		AT1G70560	tryptophan aminotransferase of Arabidopsis 1
		AT1G53940	GDSL-motif lipase 2
		AT4G38850	SAUR-like auxin-responsive protein family
		AT3G42800	unknown protein
		AT5G26000	thioglucoside glucohydrolase 1
		AT1G13300	myb-like transcription factor family protein
		AT4G09160	SEC14 cytosolic factor family protein / phosphoglyceride transfer family protein
		AT1G62810	Copper amine oxidase family protein
		AT2G01420	Auxin efflux carrier family protein
		AT1G62660	Glycosyl hydrolases family 32 protein
		AT1G22530	PATELLIN 2
		AT1G12240	Glycosyl hydrolases family 32 protein
		AT3G25010	receptor like protein 41
		AT1G53300	tetratricopetide-repeat thioredoxin-like 1
		AT2G17890	calcium-dependent protein kinase 16
		AT3G19100	Protein kinase superfamily protein
		AT5G06100	myb domain protein 33
		AT1G61950	calcium-dependent protein kinase 19
		AT3G62680	proline-rich protein 3
		AT1G78570	rhamnose biosynthesis 1
		AT1G77690	like AUX1 3
		AT4G30290	xyloglucan endotransglucosylase/hydrolase 19
		AT1G80080	Leucine-rich repeat (LRR) family protein
		AT1G34390	auxin response factor 22
		AT1G05100	mitogen-activated protein kinase kinase kinase 18
		AT5G01990	Auxin efflux carrier family protein
		AT2G40180	phosphatase 2C5
		AT3G28860	ATP binding cassette subfamily B19
		AT4G38230	calcium-dependent protein kinase 26
		AT5G12050	unknown protein
		AT5G35980	yeast YAK1-related gene 1
		AT1G52830	indole-3-acetic acid 6
		AT5G45830	delay of germination 1
		AT2G35890	calcium-dependent protein kinase 25
		AT1G51940	protein kinase family protein / peptidoglycan-binding LysM domain-containing protein
		AT1G32640	Basic helix-loop-helix (bHLH) DNA-binding family protein
		AT3G44460	Basic-leucine zipper (bZIP) transcription factor family protein
		AT1G42550	plastid movement impaired1
		AT3G23050	indole-3-acetic acid 7
		AT3G14370	Protein kinase superfamily protein
		AT5G52300	CAP160 protein
		AT1G25490	ARM repeat superfamily protein
		AT3G24650	AP2/B3-like transcriptional factor family protein
		AT1G10560	plant U-box 18
		AT1G53700	WAG 1
		AT2G17500	Auxin efflux carrier family protein
		AT5G10720	histidine kinase 5
		AT1G59870	ABC-2 and Plant PDR ABC-type transporter family protein
		AT5G57090	Auxin efflux carrier family protein
		AT1G05680	Uridine diphosphate glycosyltransferase 74E2

## Sheet: Cytokinin_up
Names	Total	Genes	Annotation
Col_3mMB rpt5a_0.03mMB rpt5a_3mMB	4	AT4G39330	cinnamyl alcohol dehydrogenase 9
		AT1G78370	glutathione S-transferase TAU 20
		AT2G36460	Aldolase superfamily protein
		AT3G49120	peroxidase CB
Col_3mMB rpt5a_0.03mMB	1	AT3G14420	Aldolase-type TIM barrel family protein
Col_3mMB rpt5a_3mMB	2	AT5G20630	germin 3
		AT3G26450	Polyketide cyclase/dehydrase and lipid transport superfamily protein
rpt5a_0.03mMB rpt5a_3mMB	4	AT3G63140	chloroplast stem-loop binding protein of 41 kDa
		AT4G26150	cytokinin-responsive gata factor 1
		AT3G16770	ethylene-responsive element binding protein
		AT4G38630	regulatory particle non-ATPase 10
Col_3mMB	3	AT4G16420	homolog of yeast ADA2 2B
		AT5G09660	peroxisomal NAD-malate dehydrogenase 2
		AT2G01530	MLP-like protein 329
rpt5a_0.03mMB	3	AT1G64520	regulatory particle non-ATPase 12A
		AT5G62380	NAC-domain protein 101
		AT3G63110	isopentenyltransferase 3
rpt5a_3mMB	16	AT1G10480	zinc finger protein 5
		ATMG01190	ATP synthase subunit 1
		AT4G34160	CYCLIN D3;1
		AT4G28720	Flavin-binding monooxygenase family protein
		AT2G07698	ATPase, F1 complex, alpha subunit protein
		AT4G39260	cold, circadian rhythm, and RNA binding 1
		AT1G15670	Galactose oxidase/kelch repeat superfamily protein
		AT3G22920	Cyclophilin-like peptidyl-prolyl cis-trans isomerase family protein
		AT1G80100	histidine phosphotransfer protein 6
		AT4G11140	cytokinin response factor 1
		AT4G35000	ascorbate peroxidase 3
		AT4G21200	gibberellin 2-oxidase 8
		AT3G12900	2-oxoglutarate (2OG) and Fe(II)-dependent oxygenase superfamily protein
		AT1G68360	C2H2 and C2HC zinc fingers superfamily protein
		AT1G11910	aspartic proteinase A1
		AT5G25220	KNOTTED1-like homeobox gene 3

## Sheet: Cytokinin_down
Names	Total	Genes	Annotation
Col_3mMB rpt5a_0.03mMB rpt5a_3mMB	2	AT1G74890	response regulator 15
		AT3G56380	response regulator 17
Col_3mMB rpt5a_3mMB	1	AT1G66270	Glycosyl hydrolase superfamily protein
rpt5a_0.03mMB rpt5a_3mMB	13	AT1G12980	Integrase-type DNA-binding superfamily protein
		AT3G08940	light harvesting complex photosystem II
		AT2G20260	photosystem I subunit E-2
		AT4G24080	aldolase like
		AT2G18300	basic helix-loop-helix (bHLH) DNA-binding superfamily protein
		AT2G01760	response regulator 14
		AT1G61520	photosystem I light harvesting complex gene 3
		AT3G62670	response regulator 20
		AT1G20020	ferredoxin-NADP(+)-oxidoreductase 2
		AT4G28750	Photosystem I reaction centre subunit IV / PsaE protein
		AT4G25050	acyl carrier protein 4
		AT1G52230	photosystem I subunit H2
		AT5G23120	photosystem II stability/assembly factor, chloroplast (HCF136)
Col_3mMB	6	AT1G80440	Galactose oxidase/kelch repeat superfamily protein
		AT4G19690	iron-regulated transporter 1
		AT1G01580	ferric reduction oxidase 2
		AT3G12900	2-oxoglutarate (2OG) and Fe(II)-dependent oxygenase superfamily protein
		AT2G33880	homeobox-3
		AT3G11050	ferritin 2
rpt5a_0.03mMB	6	AT1G32060	phosphoribulokinase
		AT3G16360	HPT phosphotransmitter 4
		AT2G41940	zinc finger protein 8
		AT3G54050	high cyclic electron flow 1
		AT4G39403	polaris
		AT5G45930	magnesium chelatase i2
rpt5a_3mMB	22	AT3G22890	ATP sulfurylase 1
		AT5G04430	binding to TOMV RNA 1L (long form)
		AT2G25180	response regulator 12
		AT2G14920	sulfotransferase 4A
		AT1G36160	acetyl-CoA carboxylase 1
		AT3G16857	response regulator 1
		AT1G05850	Chitinase family protein
		AT2G41310	response regulator 3
		AT5G46290	3-ketoacyl-acyl carrier protein synthase I
		AT5G65800	ACC synthase 5
		AT5G54060	UDP-glucose:flavonoid 3-o-glucosyltransferase
		AT1G13430	sulfotransferase 4C
		AT4G16780	homeobox protein 2
		AT1G69690	TCP family transcription factor
		AT5G06650	C2H2 and C2HC zinc fingers superfamily protein
		AT5G56860	GATA type zinc finger transcription factor family protein
		AT5G06100	myb domain protein 33
		AT5G10720	histidine kinase 5
		AT3G18780	actin 2
		AT3G47620	TEOSINTE BRANCHED, cycloidea and PCF (TCP) 14
		AT4G25130	peptide met sulfoxide reductase 4
		AT1G69040	ACT domain repeat 4
